# Supplementary material for: Prostate Cancer Susceptibility Loci Identified on Chromosome 12 in African Americans
Source: PLoS One. 2011 Feb 16;6(2):e16044. doi: 10.1371/journal.pone.0016044 (PMC3040176; doi:10.1371/journal.pone.0016044)
Supplement: Table S3 — Estimated power to detect effects of chromosome 12 SNPs. (XLSX) [file pone.0016044.s003.xlsx]

## Sheet: Sheet1
# cases	253
# controls	297
prevalence	0.025
GRR-Aa	1.5
GRR-AA	2
D'	1
type I error rate	0.05
#	SNP id	gene	major/minor alleles	power-allelic test
1	rs241966	EFCAB4B/FLJ33046	C/T	0.83
2	rs12310251	TMTC1	T/G	0.83
3	rs299487	TMTC1	G/A	0.79
4	rs159692	TMTC1	G/T	0.82
5	rs11834291	TMTC1	A/T	0.83
6	rs2113879	TMTC1	G/A	0.8
7	rs16934556	TMTC1	G/A	0.78
8	rs2766605	TMTC1	G/A	0.5
9	rs12822100	TMTC1	C/G	0.71
10	rs7976832	TMTC1	A/G	0.78
11	rs10843457	TMTC1	T/C	0.83
12	rs6487842	TMTC1	T/C	0.8
13	rs7316021	TMTC1	C/T	0.54
14	rs1863223	TMTC1	C/A	0.83
15	rs302322	TMTC1	T/C	0.82
16	rs870431	-	A/G	0.71
17	rs7968829	HMGA2	C/G	n/a
18	rs2446768	HMGA2	G/C	0.83
19	rs343087	HMGA2	A/G	0.74
20	rs1563834	HMGA2	A/G	0.77
21	rs1480474	HMGA2	A/G	0.83
22	rs10506473	HMGA2	T/A	0.25
23	rs17101935	HMGA2	C/A	0.54
24	rs17179670	HMGA2	A/G	0.31
25	rs1351394	HMGA2	C/T	0.83
26	rs867633	HMGA2	C/T	0.83
27	rs2279744	MDM2	T/G	0.6
28	rs34404568	SYT1	T/C	0.25
29	rs7972950	SYT1	C/T	n/a
30	rs12812916	SYT1	G/T	0.12
31	rs11832979	LOC338756	T/G	n/a
32	rs2307220	PAWR	G/T	0.78
33	rs8176908	PAWR	G/T	0.41
34	rs7971526	PAWR	A/C	0.08
35	rs8176882	PAWR	G/C	0.18
36	rs8176881	PAWR	T/C	0.18
37	rs8176875	PAWR	C/T	0.83
38	rs8176851	PAWR	C/T	0.36
39	rs8176842	PAWR	C/G	0.18
40	rs8176830	PAWR	C/T	0.25
41	rs11114201	PAWR	G/A	0.18
42	rs11834585	PAWR	C/T	0.31
43	rs11114203	PAWR	C/A	0.46
44	rs2030899	PAWR	C/G	0.46
45	rs7134813	PAWR	G/A	0.82
46	rs12316084	PAWR	C/T	0.79
47	rs2400546	PAWR	T/A	0.82
48	rs2463169	PAWR	A/G	0.73
49	rs8176807	PAWR	T/C	n/a
50	rs8176806	PAWR	G/C	n/a
51	rs12827748	PAWR	T/C	0.6
52	rs2694657	PPP1R12A	G/C	0.8
53	rs12820960	PPP1R12A	T/G	n/a
54	rs11834113	SOCS2	C/T	0.54
55	rs3782415	SOCS2	A/G	0.66
			average total	0.602449	range total	0.08-0.83
			average >= 5%	0.716579	range >= 5%	0.36-0.83
n/a	not applicable (monomorphic)
#	SNP id	gene	major/minor alleles	power-allelic test
1	rs731236	VDR	T/C	0.81
2	rs7975128	VDR	G/A	0.81
3	rs2229828	VDR	C/T	0.25
4	rs2248098	VDR	C/T	0.83
5	rs2228570	VDR	G/A	0.77
6	rs2254210	VDR	G/A	0.83
7	rs11574038	VDR	G/A	0.25
8	rs1989969	VDR	C/T	0.83
9	rs12581281	VDR	C/T	0.36
10	rs12721377	VDR	A/G	0.18
11	rs11568820	VDR	A/G	0.78
12	rs4646537	CYP27B1	A/C	0.41
13	rs3782130	CYP27B1	C/G	0.63
14	rs10877012	CYP27B1	G/T	0.63
15	rs703842	CYP27B1/METTL1	T/C	0.83
			average total	0.613333	range total	0.18-0.83
			average >= 5%	0.71	range >= 5%	0.36-0.83
